# Supplementary material for: Consumption of the Non-Nutritive Sweetener Stevia for 12 Weeks Does Not Alter the Composition of the Human Gut Microbiota
Source: Nutrients. 2024 Jan 18;16(2):296. doi: 10.3390/nu16020296 (PMC10821022; doi:10.3390/nu16020296)
Supplement: Supplementary file 1 [file nutrients-16-00296-s001.zip]

Archive with 1 entries (1 files):
- nutrients-2785777-supplementary.pdf
